# Supplementary material for: Space-filling and benthic competition on coral reefs
Source: PeerJ. 2021 Jun 29;9:e11213. doi: 10.7717/peerj.11213 (PMC8253116; doi:10.7717/peerj.11213)
Supplement: Supplemental Information 2 [file peerj-09-11213-s002.xlsx]

## Sheet: Univariate Pearson Correlation
Shorthand	Variable	%L vs Variable	%W vs Variable	%L R^2	%W R^2
d	Depth	-0.117223	0.231681	0.0137412	0.0536759
DP	Perimeter_D	-0.0725542	0.0874401	0.00526411	0.00764577
DS	Surface_D	-0.423314	0.412196	0.179194	0.169906
P3D	perimeter_length_3D	-0.0362625	0.154309	0.00131497	0.0238113
P3D/SA	P_SA_3D	-0.00227688	-0.0138718	5.18417e-06	0.000192427
Pd	Polyp_diameter	-0.0634674	-0.0870555	0.00402812	0.00757867
Ppolyp	P_polyp_3D	-0.0231916	0.177376	0.000537848	0.0314622
PR	RP_length	-0.196806	0.139901	0.0387327	0.0195722
PR/SA	RP_SA	0.112485	-0.225705	0.0126529	0.0509429
S	Species	0.0976247	-0.107134	0.00953059	0.0114778
SA	Surface_Area	-0.292344	0.291463	0.0854651	0.0849505
SApolyp	SA_polyp2	-0.259658	0.301665	0.0674224	0.0910018
V	Volume	-0.190564	0.206073	0.0363146	0.0424659
V/SA	Volume_SA	-0.237456	0.239754	0.0563854	0.0574822

## Sheet: %L--Var Selection Likelihood
		Selection likelihood given number of variables in model
Shorthand	Variable	1	2	3	4	5	6	7	8	9	10	11	12	13	14
DS	Surface_D	1	0	0	0	0	0	0	0	0	0	0	0	0	0
P3D	perimeter_length_3D	0	1	0	0	0	0	0	0	0	0	0	0	0	0
S	Species	0	0	0.9996	0	0	0	0	0	0	0	0	0	0	0
P3D/SA	P_SA_3D	0	0	0	0.3733	0	0	0	0	0	0	0	0	0	0
d	Depth	0	0	0	0.0504	0.3683	0	0	0	0	0	0	0	0	0
V/SA	Volume_SA	0	0	0	0.228	0.3316	0.3322	0	0	0	0	0	0	0	0
Pd	Polyp_diameter	0	0	0.0004	0.0178	0.2104	0.2207	0.3379	0	0	0	0	0	0	0
V	Volume	0	0	0	0.0299	0.056	0.2778	0.2266	0.3392	0	0	0	0	0	0
PR/SA	RP_SA	0	0	0	0.1547	0.0132	0.0385	0.0976	0.2082	0.2435	0	0	0	0	0
SA	Surface_Area	0	0	0	0.0004	0.0001	0.0111	0.0502	0.1266	0.2402	0.336	0	0	0	0
SApolyp	SA_polyp2	0	0	0	0.0925	0.0036	0.0622	0.208	0.1488	0.2225	0.224	0.4037	0	0	0
Ppolyp	P_polyp_3D	0	0	0	0	0.0004	0.0149	0.0191	0.0472	0.1189	0.1845	0.2796	0.4955	0	0
PR	RP_length	0	0	0	0	0.0001	0.0023	0.0021	0.0047	0.0317	0.0836	0.1315	0.2168	0.5001	0
DP	Perimeter_D	0	0	0	0.053	0.0163	0.0403	0.0585	0.1253	0.1432	0.1719	0.1852	0.2877	0.4999	1
		* Columns should sum to probability 1

## Sheet: %L--%Expl Var as Vars Added 
Shorthand	Variable Added	# Variables	% Explained Variance	+/- 1SD
P3D	perimeter_length_3D	2	13.686	15.9982	11.3738
S	Species	3	23.0965	25.5429	20.6501
P3D/SA	P_SA_3D	4	22.0904	24.8241	19.3567
d	Depth	5	21.116	23.9798	18.2523
V/SA	Volume_SA	6	15.6882	18.5248	12.8516
Pd	Polyp_diameter	7	15.154	18.1308	12.1772
V	Volume	8	14.5806	17.5961	11.5652
PR/SA	RP_SA	9	11.5772	14.607	8.54733
SA	Surface_Area	10	10.8937	14.002	7.78542
SApolyp	SA_polyp2	11	10.0707	13.236	6.90542
Ppolyp	P_polyp_3D	12	8.21405	11.3755	5.05256
PR	RP_length	13	6.71437	10.0116	3.41709
DP	Perimeter_D	14	5.27047	8.67645	1.8645

## Sheet: %W--Var Selection Likelihood
		Selection likelihood given number of variables in model
Shorthand	Variables	1	2	3	4	5	6	7	8	9	10	11	12	13	14
DS	Surface_D	1	0	0	0	0	0	0	0	0	0	0	0	0	0
P3D	perimeter_length_3D	0	1	0	0	0	0	0	0	0	0	0	0	0	0
P3D/SA	P_SA_3D	0	0	0.5558	0	0	0	0	0	0	0	0	0	0	0
V/SA	Volume_SA	0	0	0.0004	0.5612	0	0	0	0	0	0	0	0	0	0
SA	Surface_Area	0	0	0.126	0.0433	0.2527	0	0	0	0	0	0	0	0	0
d	Depth	0	0	0.0244	0.1291	0.2443	0.6579	0	0	0	0	0	0	0	0
PR/SA	RP_SA	0	0	0.2905	0.0222	0.236	0.2076	0.7596	0	0	0	0	0	0	0
V	Volume	0	0	0.0001	0.093	0.0357	0.0344	0.1514	0.4673	0	0	0	0	0	0
S	Species	0	0	0.0028	0.1509	0.2241	0.0603	0.0335	0.176	0.2465	0	0	0	0	0
Ppolyp	P_polyp_3D	0	0	0	0	0.0001	0.0095	0.0142	0.0982	0.2445	0.2902	0	0	0	0
DP	Perimeter_D	0	0	0	0	0.0003	0.0035	0.0122	0.0566	0.1383	0.2569	0.3009	0	0	0
SApolyp	SA_polyp2	0	0	0	0	0	0.0114	0.0101	0.0363	0.1477	0.1534	0.2447	0.3807	0	0
Pd	Polyp_diameter	0	0	0	0.0003	0.0068	0.0154	0.0175	0.1117	0.1294	0.1696	0.2483	0.3438	0.5448	0
PR	RP_length	0	0	0	0	0	0	0.0015	0.0539	0.0936	0.1299	0.2061	0.2755	0.4552	1
		* Columns should sum to probability 1

## Sheet: %W--%Expl Var as Vars Added
Shorthand	Added Variable	# Variables	% Explained Variance	+/- 1SD
P3D	perimeter_length_3D	2	12.5532	15.3357	9.77078
P3D/SA	P_SA_3D	3	25.2831	28.3586	22.2076
V/SA	Volume_SA	4	28.8505	31.735	25.966
SA	Surface_Area	5	28.7422	31.7109	25.7735
d	Depth	6	31.5178	34.4264	28.6092
PR/SA	RP_SA	7	32.2889	35.2356	29.3422
V	Volume	8	31.4701	34.4588	28.4813
S	Species	9	30.4415	33.3455	27.5375
Ppolyp	P_polyp_3D	10	28.6558	31.5825	25.7291
DP	Perimeter_D	11	26.728	29.7635	23.6925
SApolyp	SA_polyp2	12	25.2241	28.296	22.1521
Pd	Polyp_diameter	13	23.4492	26.6404	20.2579
PR	RP_length	14	21.4759	24.7546	18.1971
